# Supplementary material for: A Computational Modeling and Simulation Approach to Investigate Mechanisms of Subcellular cAMP Compartmentation
Source: PLoS Comput Biol. 2016 Jul 13;12(7):e1005005. doi: 10.1371/journal.pcbi.1005005 (PMC4943723; doi:10.1371/journal.pcbi.1005005)
Supplement: S2 Appendix — (ZIP) [file pcbi.1005005.s005.zip]

Archive with 23 entries (17 files):
- Codes using CellBlender for cAMP paper/
- Codes using CellBlender for cAMP paper/.DS_Store
- __MACOSX/
- __MACOSX/Codes using CellBlender for cAMP paper/
- __MACOSX/Codes using CellBlender for cAMP paper/._.DS_Store
- Codes using CellBlender for cAMP paper/D10/
- Codes using CellBlender for cAMP paper/D10/camppde10.blend
- Codes using CellBlender for cAMP paper/D10/camppde100.blend
- Codes using CellBlender for cAMP paper/D10/camppde1000.blend
- Codes using CellBlender for cAMP paper/D10/camppde10000.blend
- Codes using CellBlender for cAMP paper/D10/camppde100000.blend
- Codes using CellBlender for cAMP paper/D300/
- Codes using CellBlender for cAMP paper/D300/camppde10.blend
- Codes using CellBlender for cAMP paper/D300/camppde100.blend
- Codes using CellBlender for cAMP paper/D300/camppde1000.blend
- Codes using CellBlender for cAMP paper/D300/camppde10000.blend
- Codes using CellBlender for cAMP paper/D300/camppde100000.blend
- Codes using CellBlender for cAMP paper/D60/
- Codes using CellBlender for cAMP paper/D60/camppde10.blend
- Codes using CellBlender for cAMP paper/D60/camppde100.blend
- Codes using CellBlender for cAMP paper/D60/camppde1000.blend
- Codes using CellBlender for cAMP paper/D60/camppde10000.blend
- Codes using CellBlender for cAMP paper/D60/camppde100000.blend
